# Supplementary material for: Fitbit-Based Interventions for Healthy Lifestyle Outcomes: Systematic Review and Meta-Analysis
Source: J Med Internet Res. 2020 Oct 12;22(10):e23954. doi: 10.2196/23954 (PMC7589007; doi:10.2196/23954)
Supplement: Multimedia Appendix 4 [file jmir_v22i10e23954_app4.xlsx]

## Sheet: Intervention component
	Tracker of the intervention			Other Intervention component
Author, year	Clip-on wearable	Wrist-based wearable	Not specified	App, Website (associated with the device)	App, Website (another one)	Goals-setting and prescription (e.g. PA, sedentary or energy intake limitations)	Messaging (e.g. SMS, emails, reminders)	Education	Counseling/Feedback	Social support (e.g. partner support, group sessions or calls)	Self-monitoring (e.g. diary, dietary intake, weight)	Other components (e.g. wireless scale, game platform, nutrition program)
Amorim et al., 2017			X	Xw	Xapp	X	X	X	X
Ashe et al., 2015	X					X		X		X
Azar et al., 2016			X		Xw			X	X	X	X
Ball et al., 2016			X		Xw			X
Brown et al., 2018		X		Xw		X		X	X		X
Cadmu-Bertram et al., 2019		X		Xw, Xapp		X		X	X	X
Cheung et al., 2019		X		Xapp		X	X		X
Christiansen et al., 2019	X			Xapp		X			X
DiFrancisco-Donoghue et al., 2018 - Fitbit only group		X
DiFrancisco-Donoghue et al., 2018 - Fitbit-Plus group		X				X	X
Duscha et al., 2018		X		Xapp	Xapp	X	X		X
Eisenberg et al., 2017 - Accelerometer only group	X
Eisenberg et al., 2017 - Accelerometer + e-diary group	X										X
Farnell et al., 2017	X			Xw
Finkelstein et al., 2016 - Fitbit group	X			Xw				X
Finkelstein et al., 2016 - Charity group	X			Xw	Xw			X				X
Finkelstein et al., 2016 - Cash group	X			Xw	Xw			X				X
Gilmore et al., 2017	X				Xapp	X	X	X	X		X
Griauzde et al. 2019			X		Xapp		X	X			X
Hartman et al., 2016	X				Xw, Xapp	X			X		X
Hartman et al., 2018	X					X	X		X
Hornikx et al., 2015	X					X			X
Jennings et al., 2016 - Experimental group 1		X						X
Jennings et al., 2016 - Experimental group 2		X						X				X
Katz et al., 2018 - Pedometer only group	X							X			X
Katz et al., 2018 - Pedometer + step targets group	X					X		X			X
Kooiman et al. 2018	X				Xw	X	X	X
Li et al., 2017		X		Xw				X	X
Li et al., 2018		X		Xw				X	X
Lystrup et al., 2016	X							X
Mahar et al., 2015		X
McDermott et al., 2018	X				Xw	X			X	X
Mendoza et al., 2017		X		Xapp		X	X			X
Miragall et al. 2017	X			Xw		X		X
Oliveira et al., 2019			X			X		X	X
Paxton et al., 2018	X					X				X		X
Redman et al., 2017	X				Xapp	X			X		X
Shoemaker et al., 2016	X								X
Simons et al., 2018		X			Xapp	X	X		X
Thompson et al., 2014			X					X	X
Thorndike et al., 2014			X	Xw				X				X
Van Blarigan et al., 2019		X		Xw, Xapp			X	X
Vandelanotte et al., 2018		X			Xw	X		X	X
